# Supplementary material for: Procalcitonin Evaluation of Antibiotic Use in COVID-19 Hospitalised Patients (PEACH): Protocol for a Retrospective Observational Study
Source: Methods Protoc. 2022 Nov 28;5(6):95. doi: 10.3390/mps5060095 (PMC9786133; doi:10.3390/mps5060095)
Supplement: Supplementary file 1 [file mps-05-00095-s001.zip]

Archive with 3 entries (2 files):
- mps-1985998-SI/
- mps-1985998-SI/statisical Analysis Plan.pdf
- mps-1985998-SI/Supplementary Table S1 05.10.22.pdf
